# Supplementary material for: Impact of COVID-19 on emotional and behavioral problems among preschool children: a meta-analysis
Source: BMC Pediatr. 2024 Jul 16;24:455. doi: 10.1186/s12887-024-04931-8 (PMC11251369; doi:10.1186/s12887-024-04931-8)
Supplement: Supplementary file 1 — Supplementary Material 1 [file 12887_2024_4931_MOESM1_ESM.xlsx]

## Sheet: Sheet1
Supplementary material for “Impact of COVID-19 on Emotional and Behavioral Problems among Preschool Children: A Meta-analysis.”
Table 1 Quality assessment of included studies
Study/	Q1	Q2	Q3	Q4	Q5	Q6	Q7	Q8	Q9	Q10	Q11	Q12	Q13	Q14	Overall	Quality
criteria
Eugenia Cont	1	1	0	1	0	1	1	1	1	1	1	NR	0	1	10	Good
Katherine A. Hails	1	1	0	1	0	0	0	1	1	0	1	NR	NR	1	7	Good
Catherine Buechel	1	1	0	1	0	0	0	1	1	0	1	NR	NR	0	6	Fair
Salvatore Oliva	1	1	NR	1	0	0	0	1	1	0	1	NR	NR	0	6	Fair
Wang Peiyao	1	1	1	1	0	0	0	1	1	0	1	NR	NR	1	8	Good
Zhuzhu	1	1	1	1	0	0	0	1	1	0	1	NR	NR	1	8	Good
Zhong Hao	1	1	1	1	0	0	0	1	1	0	1	NR	NR	0	7	Good
Wang Xuena	1	1	1	1	0	0	0	1	1	0	1	NR	NR	0	7	Good
Wang Xiaoyan	1	1	1	1	0	0	0	1	1	0	1	NR	NR	1	8	Good
Zhang Xiaoru	1	1	NR	1	0	0	0	0	0	0	1	NR	NR	0	4	Fair
Q1. Was the research question or objective in this paper clearly stated?
Q2. Was the study population clearly specified and defined?
Q3. Was the participation rate of eligible persons at least 50%?
Q4. Were all the subjects selected or recruited from the same or similar populations (including the same time period)? Were inclusion and exclusion criteria for being in the study prespecified and applied uniformly to all participants?
Q5. Was a sample size justification, power description, or variance and effect estimates provided？
Q6. For the analyses in this paper, were the exposure(s) of interest measured prior to the outcome(s) being measured?
Q7. Was the timeframe sufficient so that one could reasonably expect to see an association between exposure and outcome if it existed?
Q8. For exposures that can vary in amount or level, did the study examine different levels of the exposure as related to the outcome (e.g., categories of exposure, or exposure measured as continuous variable)?
Q9. Were the exposure measures (independent variables) clearly defined, valid, reliable, and implemented consistently across all study participants?
Q10. Was the exposure(s) assessed more than once over time?
Q11. Were the outcome measures (dependent variables) clearly defined, valid, reliable, and implemented consistently across all study participants?
Q12. Were the outcome assessors blinded to the exposure status of participants?
Q13. Was loss to follow-up after baseline 20% or less?
Q14. Were key potential confounding variables measured and adjusted statistically for their impact on the relationship between exposure(s) and outcome(s)?
